# Supplementary material for: Super enhancer regulation of cytokine-induced chemokine production in alcoholic hepatitis
Source: Nat Commun. 2021 Jul 27;12:4560. doi: 10.1038/s41467-021-24843-w (PMC8316465; doi:10.1038/s41467-021-24843-w)
Supplement: Supplementary file 4 — Source Data [file 41467_2021_24843_MOESM4_ESM.zip]

Archive with 2 entries (2 files):
- Source Data File Part 2.xlsx
- Source Data File.xlsx
