# Supplementary material for: Super enhancer regulation of cytokine-induced chemokine production in alcoholic hepatitis
Source: Nat Commun. 2021 Jul 27;12:4560. doi: 10.1038/s41467-021-24843-w (PMC8316465; doi:10.1038/s41467-021-24843-w)
Supplement: Supplementary file 4 — Source Data [file 41467_2021_24843_MOESM4_ESM.zip › Source Data File Part 2.xlsx]

## Sheet: Supp Fig 17a
	CXCL SE	Trial1	Trial2	Trial3	Trial4	Trial5	Trial6	Trial7
CXCL1	Control	1	1	1	1	1	1	1
	dCas9-KRAB sgCXCL SE	0.185383	0.986473	0.41111	0.375976	0.373583	0.47	0.441441
	TNF	9.70144	2.40272	3.31517	3.74824	3.59626	2.62	2.28829
	dCas9-KRAB sgCXCL SE/TNF	2.53309	3.25027	1.61236	1.78041	2.30697	1.48	1.28829
CXCL6	Control	1	1	1	1
	dCas9-KRAB sgCXCL SE	3.39642	1.78131	0.56758	0.444422
	TNF	2.77506	7.4795	1.42247	1.0403
	dCas9-KRAB sgCXCL SE/TNF	5.24527	3.91616	2.4485	0.741234
CXCL8	Control	1	1	1	1	1	1
	dCas9-KRAB sgCXCL SE	0.843868	0.84	0.9181	0.730236	0.663903	1.1183
	TNF	7.66325	6.96	1.00157	1.17439	2.20624	3.46861
	dCas9-KRAB sgCXCL SE/TNF	5.7332	7.46	1.02679	1.01467	2.76735	5.3565
MTHFD2L	Control	1	1	1	1
	dCas9-KRAB sgCXCL SE	0.412984	0.954528	0.795239	1.17038
	TNF	0.636187	1.02578	1.14492	1.35244
	dCas9-KRAB sgCXCL SE/TNF	0.296984	0.933567	0.917286	0.884586

## Sheet: Supp Fig 17b
	CXCL Promoter	Trial 1	Trial 2	Trial 3	Trial 4	Trial 5	Trial 6	Trial 7
CXCL1	Control	1	1	1	1	1	1	1
	dCas9-KRAB sgCXCL1 Promoter	0.694703	0.241892	0.44911	0.422848	0.797469	0.84	0.69
	TNF	9.70144	2.40272	3.31517	3.74824	3.59627	2.62	2.29
	dCas9-KRAB sgCXCL1 Promoter TNF	4.67798	2.29827	1.84185	3.20253	3.69097	2.65	2.11
CXCL6	Control	1	1	1	1
	dCas9-KRAB sgCXCL1 Promoter	0.914159	1.2066	0.44919	0.340329
	TNF	2.77506	7.4795	1.42247	1.0403
	dCas9-KRAB sgCXCL1 Promoter TNF	6.53423	2.41152	1.40873	0.665034
CXCL8	Control	1	1	1	1	1	1
	dCas9-KRAB sgCXCL1 Promoter	0.32726	0.48	0.375444	0.494758	0.531052	0.499812
	TNF	7.66325	6.96	1.00157	1.17429	2.20624	3.46861
	dCas9-KRAB sgCXCL1 Promoter TNF	3.71896	4.57	0.853344	0.698493	1.86826	3.52715
MTHFD2L	Control	1	1	1	1	1	1
	dCas9-KRAB sgCXCL1 Promoter	0.230571	0.865298	0.700015	1.15961	0.848465	0.960686
	TNF	0.636187	1.02578	1.14492	1.35244	1.55286	0.621384
	dCas9-KRAB sgCXCL1 Promoter TNF	0.514094	0.840683	0.951099	1.28923	0.574335	0.597732

## Sheet: Supp Fig 18a
18a	iBET151
	CXCL2				CXCL2 TNF				CXCL3				CXCL3 TNF				CXCL5				CXCL5 TNF
0	1.00092	1.00027	0.999973	0.999536	32.9581	35.4708	53.0098	46.6332	0.999581	0.997312	1.00055	1.00081	234.559	101.473	54.0599	45.5451	1.0011	0.999714	1.00168	0.999122	13.0303	9.95362	6.81319	5.06256
1μM	0.821067	0.763511	0.641698	0.467452	35.9446	60.6103	23.5658	21.9771	0.82587	0.533896	0.420411	0.274394	288.325	175.43	35.2737	22.701	1.04695	0.595994	0.664267	0.655122	21.986	22.4556	4.35991	1.2456
3μM	0.534499	0.570127	0.506316	0.525194	56.4945	49.1222	22.9821	22.0033	0.540409	0.574085	0.28744	0.340697	431.507	201.732	40.7117	34.0445	0.817084	0.54973	0.33876	0.339605	22.2141	16.5426	3.99609	4.56028
10μM	0.545452	0.63735	0.41139	0.422983	33.4258	39.4235	23.0136	16.101	0.619192	0.416247	0.147052	0.171522	169.975	88.8311	18.1433	23.1599	0.823585	0.519679	0.224846	0.200155	23.7633	15.1751	3.16812	5.64282
20μM	0.373814	0.477092	0.326413	0.352376	19.0851	25.0889	23.4394	22.8209	0.389983	0.457334	0.138236	0.105171	89.8826	50.1342	33.0071	16.0416	0.614786	0.44581	0.176973	0.174853	11.5923	8.32918	2.37921	2.52201
50μM	0.304549	0.36891	0.344271	0.352924	6.8559	8.7791	10.2047	4.00438	0.334413	0.304946	0.161486	0.101889	29.513	15.5719	5.90876	9.22884	0.523071	0.446013	0.125408	0.194495	3.45603	2.37851	0.83267	1.03641

## Sheet: Supp Fig 18b
18b	UMN627
	CXCL2				CXCL2 TNF				CXCL3				CXCL3 TNF				CXCL5				CXCL5 TNF
0	0.999346	1.00096	0.998645	0.999275	5.41637	17.1286	65.3077	70.9689	0.99625	0.999958	0.999369	0.998236	4.79942	11.1738	10.4769	23.0033	0.998684	1.00373	0.998138	0.998663	2.01091	5.29632	10.6405	11.1872
0.1μM	0.592173	1.64288	0.273357	1.12731	5.03915	11.7296	47.9181	14.795	0.397963	1.15031	0.867923	1.50154	2.9733	5.52888	15.2082	14.7183	0.561053	1.14522	0.768517	1.25715	0.808759	3.87456	6.55292	8.87746
1μM	1.38475	1.7533	0.6866	1.3096	3.19969	3.24285	79.1117	16.1402	1.35506	1.51653	1.37929	1.31859	3.17718	2.63007	19.7417	16.9608	2.16709	2.62806	1.25316	1.47297	1.03356	1.7966	8.86277	12.1922
3μM	0.322014	0.344475	1.11317	1.46945	1.41141	3.31761	43.4779	18.0428	0.233196	0.180909	2.10982	1.80723	1.58514	2.2605	16.1094	22.268	0.208511	0.251733	1.53873	1.42238	0.353411	2.41395	5.72906	8.3385
10μM	0.269045	0.495661	0.948895	1.55617	1.93295	3.0038	59.4806	19.9604	0.283238	0.606173	1.79846	2.51336	1.87292	3.11445	22.0388	25.1477	0.317558	0.571706	1.51208	1.72138	0.564911	1.66794	5.19754	6.48838
50μM	0.42964	1.17752	0.935098	2.57088	1.83373	3.9807	3.57849	3.3113	0.630067	0.870727	2.3086	0.731857	1.9776	3.18076	0.586713	1.48753	0.3847	0.819364	0.814	0.791501	0.425822	1.22622	2.3202	0.859858

## Sheet: Supp Fig 19
iBET151 Toxicity
Time	Control						TNFα						iBET151 1µM/TNFα						iBET151 3µM/TNFα						iBET151 10µM/TNFα						iBET151 20µM/TNFα						iBET151 50µM/TNFa
0	0	1.25	0.593472	0.731707	1.0989	1.60919	1.62272	1.38889	1.64271	1.44509	1.62866	1.60919	0.588235	0.847458	0.293255	0	0	0.763359	0	0	0.763359				0.943396	0.544959	0.672646				0.4158	1.39211	0.579151				0.549451	1.15607	0.753296
30	0.985222	2.08333	1.18694	0.97561	2.1978	1.60919	3.0426	2.08333	2.05339	2.31214	2.28013	2.06897	0.588235	2.11864	1.17302	1.3245	0.945626	1.14504	0.945626	1.14504	1.3624				1.41509	1.3624	0.672646				0.831601	2.32019	1.1583				1.0989	1.44509	1.31827
60	1.23153	2.5	1.18694	1.21951	1.8315	1.83908	2.63692	2.43056	2.46407	2.60116	1.9544	1.60919	0.588235	2.33051	1.46628	2.64901	0.945626	1.71756	2.64901	0.945626	1.71756				2.12264	1.08992	0.896861				0.623701	1.85615	1.1583				1.4652	1.44509	2.07156
90	1.23153	2.5	1.18694	1.46341	2.9304	2.06897	1.82556	2.08333	3.49076	2.89017	1.62866	1.60919	0.882353	2.54237	1.46628	1.98676	0.945626	1.71756	1.98676	0.945626	1.71756				2.12264	1.08992	0.896861				0.831601	2.08817	0.965251				1.28205	1.44509	2.25989
120	1.23153	2.5	1.18694	0.731707	1.8315	2.06897	1.82556	1.73611	3.49076	1.44509	1.30293	2.06897	0.882353	2.75424	1.17302	2.31788	0.945626	1.52672	2.31788	0.945626	1.52672				1.88679	1.08992	0.896861				0.623701	2.32019	0.772201				0.732601	0.867052	1.88324
150	0.985222	2.5	1.18694	0.731707	1.8315	2.06897	1.82556	1.73611	2.6694	1.15607	0.977199	2.06897	0.588235	2.75424	0.879765	1.98676	0.945626	1.14504	1.98676	0.945626	1.14504				1.41509	0.817439	0.44843				0.623701	1.85615	0.3861				0.915751	1.15607	1.31827
180	0.738916	2.5	0.890208	0.487805	1.4652	2.06897	1.82556	1.73611	2.25873	0.867052	0.977199	1.83908	0.294118	2.54237	1.17302	1.98676	0.945626	1.14504	1.98676	0.945626	1.14504				1.41509	0.817439	0.224215				0.4158	1.16009	0.3861				0.732601	0.867052	1.12994
210	0.492611	2.5	0.890208	0.487805	0.732601	1.60919	1.41988	1.73611	2.05339	0.578035	0.651466	1.37931	0.294118	1.27119	1.17302	1.3245	0.945626	0.572519	1.3245	0.945626	0.572519				0.707547	0.817439	0.224215				0.2079	0.928074	0.3861				0.3663	0.578035	0.94162
240	0.492611	2.5	0.74184	0.243902	0.732601	1.37931	1.41988	1.73611	2.05339	0.289017	0.325733	0.91954	0.294118	0.635593	0.879765	1.65563	1.18203	0.763359	0.879765	0.993377	0.70922				0.707547	0.544959	0				0.2079	0.696056	0.3861				0.18315	0.578035	0.753296
420	0	2.08333	0.74184	0	0	0	0	0.347222	1.84805	0	0.325733	0.229885	0.294118	0.211864	0.879765	0	0	0	0	0	0				0	0.27248	0				0.2079	0.696056	0.19305				0.18315	0.289017	0
600	0	1.25	0.445104	0	0	0.229885	0	0	1.43737	0	0	0.45977	0.294118	0.211864	0.58651	0	0	0	0	0	0				0	0.817439	0				0	0.696056	0.19305				0.3663	0	0

## Sheet: Supp Fig 22
22a	Macrophage Day 3
	Con			TNFα Stimulated			LPS Stimulated
CXCL1	1.23	0.72	0.56	3.36	2.44	2.57	15.91	9.52	9.7
CXCL2	1.16	0.97	0.76	2.47	1.57	1.63	24.38	13.17	13.35
CXCL6	1.33	0.57	0.41	0.98	0.83	0.83	0.83	0.7	0.72
CXCL8	1.21	1.06	0.66	4.81	2.94	2.32	12.85	7.93	7.47
22b	Macrophage Day 7
	Con			TNFα Stimulated			LPS Stimulated
CXCL1	1.07	1.08	0.86	78.8	74.31	99.11	2.59	2.87	3
CXCL2	1.21	1.09	0.7	83.73	82.17	99.64	1.8	1.92	1.83
CXCL6	1.08	0.79	1.13	1.54	1.33	2.11	1.22	2.11	1.38
CXCL8	1.05	1.01	0.94	38.59	42.22	58.6	4.07	4.04	3.35

## Sheet: Supp Fig 23
23a									23b			23c			23d
Cxcl1			Cxcl2			Ly6g			ALT			MPO			Oil Red
Pair Fed	EtOH Fed		Pair Fed	EtOH Fed		Pair Fed	EtOH Fed		Pair Fed	EtOH Fed		Pair Fed	EtOH Fed		Pair Fed	EtOH Fed
0.855914	1.33281		0.945344	0.507855		0.313812	0.909285		42.5	76		0.892095	0.812913		0.200051	2.34132
2.07426	4.64106		1.54439	1.05611		1.34592	1.53065		33	35		0.892095	1.10721		0.385976	3.25491
1.26936	18.5749		1.13442	7.04592		0.591317	2.28466		55	89		0.792392	1.01703		2.39175	1.64733
0.904565	0.710117		1.25523	0.691465		1.41737	1.8021		28	61		0.732394	0.897627		0.41061	5.73507
0.513641	3.79904		0.607421	1.60469		0.888751	1.4476		46.25	108		0.724276	0.819544		1.47339	3.0951
0.382243	0.256124		0.51318	0.573971		1.44283	0.790569		30			0.447158	0.90309		1.13822	6.03739

## Sheet: Supp Fig 24
Cxcl1				Cxcl2				Ly6g				Bodipy
Control	EtOH Gavage+LPS	LPS		Control	EtOH Gavage+LPS	LPS		Control	EtOH Gavage+LPS	LPS		Control	EtOH Gavage+LPS	LPS
2.97187	74.2967	62.9719		0.0371365	50.1501	25.0751		0.0195658	11.7051	6.83086		0.688668	4.32283	0.648894
0.664343	55.1815	18.6102		1.29184	190.444	58.7201		2.03896	38.1018	11.7051		0.814189	4.77396	0.584611
1.00986	68.5261	27.0498		0.825255	60.9419	15.8703		1.10529	15.8243	3.74153		0.615156	2.41844	0.877388
0.843953	33.6139	31.8827		0.377713	39.0409	13.6326		5.21754	9.43963	5.66378		0.600657	3.50893	1.22662
0.988219	87.2806	20.7742		1.06807	59.5136	22.3771		0.64876	7.4144	7.99794		1.02955	2.49371	1.36248
1.03871	39.0238	66.7949		0.552286	21.1075	46.9761		0.659058	4.73698	6.83086		1.60885	2.61648	1.7941
0.995432	35.4893	60.8079		3.53908	36.9778	32.5341		0.23376	6.89951	6.55625		0.597099	2.43884	1.96197
0.595816	56.5521	18.3217		0.518959	84.7474	36.9778		0.453102	11.1903	7.5517		0.634098	1.69337	1.81897
0.966579	88.0019	24.5251		0.404693	50.4675	22.0597		0.156526	4.97726	9.47396		1.47148	1.76931	1.49749
0.988219	35.1286	9.66579		0.147435	62.0529	52.6894		0.0566378	8.16957	6.28164		1.58293	2.32345	1.96818
0.647752	46.0207			2.92013	80.7798			0.686518	4.73698			1.3317	1.77546
0.289252	68.0933			0.317406	115.536			0.724277	8.99339			1.02561	2.96594
													3.10021
													4.16597

## Sheet: Supp Fig 25a
25a
WB Quantification
Cleaved Caspase3						Total Caspase3
Pair Fed/Veh	EtOH Fed+LPS/Veh	Pair Fed/iBET151	EtOH Fed+LPS/iBET151	LPS Only		Pair Fed/Veh	EtOH Fed+LPS/Veh	Pair Fed/iBET151	EtOH Fed+LPS/iBET151	LPS Only
0.757824	8.84972	1.4983	2.0974	4.4519		0.928563	0.899768	0.919011	0.913454	1.21589
1.19773	14.5154	1.0174	2.79423	3.25815		1.05833	0.972576	0.951803	1.02061	1.40529
2.1972	5.206	2.1133	1.89745	9.906		0.8365	0.813739	0.98224	0.763919	0.8359
2.0583	4.1461	1.7872	2.5855	16.446		1.0279	1.07995	1.1974	0.7099	1.05177		anti-Caspase 3 Antibody			Cleaved Caspase 3							anti-Caspase 3 Antibody			Total Caspase 3							anti-HSC70 Antibody			HSC-70
1.8681	5.5351	0	1.8227	5.1644		0.897	1.11032	1.05837	0.800826	1.0909
0.4784	2.7894	1.70816	2.1417	11.7481		0.913807	0.8629	1.26098	0.921642	1.12486		A1										B1										C1
0.97888	3.6039	2.483		1.70668		0.912328	1.0729	1.05074		0.795124
1.32429	2.8252	1.18231		0.0748362		1.03413	0.9211	0.935954		0.915242
0.3461	14.998					1.0436	0.978472
1.5695	7.4665					0.962	1.05086
1.0479	16.493					1.0226	1.29288
0.9473	3.99731					0.975167	1.17956
	2.91409						0.748214
	2.55085						0.868875
												A2										B2										C2
												A3										B3										C3
												A4										B4										C4
												A5										B5										C5

## Sheet: Supp Fig 25b
25b	MDA
Pair Fed/Veh	EtOH Fed+LPS/Veh	Pair Fed/iBET151	EtOH Fed+LPS/iBET151
0.00140862	0.00012739	0	0.0308917
0.0056396	0.12914	0.0147558	0.00181984
0.0347804	0	0.110271	0.0124204
0.460949	0.589637	0.391626	0.576607
0.505385	0.560566	0.345348	0.543423
0.449244	0.425083	0.781167
	0.576172

[truncated: 2 more sheets: Supp Fig 25c, Supp Fig 26]
