# Supplementary material for: Super enhancer regulation of cytokine-induced chemokine production in alcoholic hepatitis
Source: Nat Commun. 2021 Jul 27;12:4560. doi: 10.1038/s41467-021-24843-w (PMC8316465; doi:10.1038/s41467-021-24843-w)
Supplement: Supplementary file 4 — Source Data [file 41467_2021_24843_MOESM4_ESM.zip › Source Data File.xlsx]

## Sheet: Figure 2a
RNAseq	Hepatocytes			Cholangiocytes			Hepatic Stellate Cells			Liver Sinusoidal Endothelial Cells
CXCL1	0.774015	1.16264	1.06334	46.5751	43.5333	42.5369	7.4579	4.34907	5.89864	80.3522	61.0455	63.0393
CXCL6	1.06589	0.975567	0.958545	18.5255	17.1796	17.1332	1.58953	0.735008	1.02398	42.0317	30.226	32.3149
CXCL8	0.83265	1.0833	1.08405	177.141	141.606	131.536	41.4934	32.5097	36.266	481.328	391.443	433.245

## Sheet: Figure 2b
qPCR	Control				TNFα
CXCL1	1	1	1	1	29.4562	23.1878	28.7186	24.5176
CXCL6	1	1	1	1	5.92933	6.22379	7.3133	8.25829
CXCL8	1	1	1	1	54.2501	56.8721	65.3472	50.744
CXCL1 ELISA		Con	TNFα
		238.596	1434.29
		315.44	1753.62
		251.013	1535.71
		131.765	919.612
		119.552	578.849
		104.644	783.936
		70.4564	260.063
		71.4117	217.423
		92.6057	270.111
		90.0097	231.296
		90.3246	982.693

## Sheet: Figure 2c
Celastrol	CXCL1						CXCL1						CXCL6						CXCL6						CXCL8						CXCL8
0	1	1	1	1	1	1	5.32475	5.69	29.4562	23.1878	28.7186	24.5176	1	1	1	1	1	1	1.51066	1.5916	5.92933	6.22379	7.3133	8.25829	1	1	1	1	1	1	4.20297	4.98348	54.2501	56.8721	65.3472	50.744
0.1μM	0.52642	0.55	1.15162	0.984348	1.17688	1.00234	3.31055	3.83	22.5304	13.7574	25.1622	18.7103	0.986294	1.39557	1.32473	1.16272	1.26057	1.10716	1.22253	1.2981	4.61841	4.18439	6.90839	6.84891	0.446993	0.395412	0.856672	1.06257	1.2429	1.10154	2.67781	3.56384	58.1772	56.0504	73.0575	53.4546
0.5μM	0.227551	0.3	0.99046	0.893755	0.93867	0.869497	1.08724	2.19	5.51294	4.03547	7.46542	7.73228	0.771931	0.993174	1.09997	1.06529	1.19504	1.04334	0.914921	1.21453	2.62924	2.64508	4.62186	4.19054	0.245672	0.333025	0.907898	1.08566	1.19418	1.12888	1.24823	1.53455	23.2137	15.9016	36.5929	28.768
1μM	0.222583	0.16	0.695019	0.593786	0.671822	0.603578	0.604625	0.77	6.35954	4.31189	4.37943	6.95236	0.837249	0.74105	1.02204	0.933015	0.973182	0.806384	0.86633	1.14949	3.33198	3.4594	3.79023	5.52785	0.61714	0.692302	2.83682	2.57045	1.90964	1.42105	1.34028	1.70863	32.8513	28.018	20.6492	16.5363
5μM	0.676774	0.83	2.9233	2.31361	2.5534	2.90656	0.734324	0.81	3.2906	2.5984	2.52287	2.44361	1.08552	0.663882	1.7408	1.58201	1.8085	2.11239	1.0125	1.06862	1.94295	1.78388	1.66237	2.1807	0.298751	0.332037	2.20287	2.48736	3.08586	2.98846	0.55255	0.530773	6.59398	4.77057	5.15534	7.54143

## Sheet: Figure 3c
ChIP-qPCR	Con								TNFa
anti-BRD4	0.268797	0.0379765	0.345658	0.606636	0.0708786	0.148344	1.072	1.456	1.60722	0.577615	1.42973	2.26198	0.330422	0.589368	2.857	2.082
anti-IgG	0.00357967	0.00086317	0.0227285	0.0141189	0.00099292	0.00337172	0.231	0.122	0.00086317	0.00772143	0.00898289	0.011194	0.0131285	0.00787854	0.168	0.028
anti-NFκΒ	0.0308245	0.213984	0.0340955	0.835867	0.410897	0.835867	1.195	1.138	1.75795	1.43869	0.574896	1.46796	1.39303	1.46796	6.562	4.576
anti-IgG	0.00357967	0.00086317	0.0248257	0.00337172	0.00427147	0.00337172	0.182	0.167	0.00086317	0.00772143	0.0126612	0.00787854	0.0142704	0.00787854	0.076	0.005

## Sheet: Figure 3f
3C	Gene distance (kbp)	Control				TNFα
RASS	0	1	1	1	1	1	1	1	1
Enhancer	105
CXCL8	119	42.91	9.45229	24.3168	28.1857	39.8278	51.9126	46.9522	30.2912
Control A	196	2.93486	1.06194	0.530734	0.36236	1.24268	3.29768	2.13794	2.77307
CXCL6	214	17.6367	3.43902	6.64431	2.36374	4.82703	4.19181	12.3188	16.0003
Control B	227	2.80646	1.45399	1.68276	0.87829	1.17783	2.71772	1.92953	2.80735
CXCL1	246	5.40685	4.58365	10.7914	5.08152	24.0093	5.35361	17.3469	10.8512
Control C	315	0.622766	0.144789	0.132185	0.102424	0.964884	0.194658	0.059207	0.021457
CXCL5	375	0.637403	0.52738	1.16654	0.70104	1.20898	1.24966	0.665656	3.46818
Control D	394	0.83533	1.36792	0.488998	0.631632	1.15127	4.42659	0.728806	0.296253
CXCL3	414	11.2174	2.61568	1.59097	2.30025	5.15861	9.91684	13.3266	12.2697
Control E	457	1.68026	0.614581	1.09796	1.154	0.601314	2.4357	1.21678	0.950158
CXCL2	474	9.69637	4.91488	5.45502	2.35468	10.1846	6.02853	15.2713	7.18037
Control F	486	2.84684	1.43551	1.83559	0.543777	3.62644	7.80037	3.26756	2.30163
MTHFD2L	498

## Sheet: Figure 4b
qPCR	Trial 1	Trial 2	Trial 3	Trial 4	Trial 5	Trial 6	Trial 7	Trial 8			ELISA	Trial1	Trial2	Trial3	Trial4	Trial5	Trial6
Control	1	1	1	1	1	1	1	1			Control	1	1	1	1	1	1
CXCL SE	0.676236	0.53271	0.369306	0.204377	0.252237	0.5	0.569892	0.457944			CXCL SE	0.329566	0.518288	0.304531	0.539369	0.44504	0.321754
Control/TNFa Stimulated	5.72171	12.9907	6.56567	10.4128	6.23123	16.2981	12.8925	13.7103			Control/TNFa Stimulated	5.3463	4.38185	10.2437	10.2437	5.13616	4.40845
CXCL SE/TNFa Stimulated	3.41589	6.58879	3.19914	6.14069	4.88518	7.82692	6.66667	8.81308			CXCL SE/TNFa Stimulated	0.85653	0.613843	4.18928	4.90617	4.69307	3.09471
Control	1	1	1	1	1	1	1	1
CXCL SE	0.52554	0.315881	0.433308	0.309337	0.8	0.558333	0.778947	0.52381
Control/TNFa Stimulated	2.44323	1.94589	4.43037	4.61681	3.47619	3.775	4.25263	3.44762
CXCL SE/TNFa Stimulated	0.58233	0.49179	1.82101	1.92499	1.91429	1.93333	2.4	2.2381
Control	1	1	1	1	1	1	1	1
CXCL SE	0.181567	0.0944697	0.389605	0.224848	0.7	0.341667	0.381818	0.432432
Control/TNFa Stimulated	23.2339	18.1741	11.0015	5.98968	48.2889	49.6583	41.6182	40.8108
CXCL SE/TNFa Stimulated	8.67265	9.43938	5.10703	1.35929	10.4778	5.975	7.84545	9.20721
Control	1	1	1	1	1	1	1	1
CXCL SE	1.31421	0.941519	0.873331	1.93942	0.89	0.96	1.0625	1.68852
Control/TNFa Stimulated	0.464084	0.947517	0.921742	2.23374	0.78	0.64	0.8875	2.18033
CXCL SE/TNFa Stimulated	1.65033	0.751516	1.07055	2.49116	1.43	0.75	1.025	1.04918

## Sheet: Figure 4c
qPCR	Trial 1	Trial 2	Trial 3	Trial 4	Trial 5	Trial 6	Trial 7	Trial 8			ELISA	Trial1	Trial2	Trial3	Trial4	Trial5	Trial6
Control	1	1	1	1	1	1	1	1			Control	1	1	1	1	1	1
CXCL1 Promoter	0.183183	0.589342	0.450437	0.114499	0.271028	0.201923	0.365591	0.186916			CXCL1 Promoter	0.281486	0.523625	0.204377	0.535039	0.760822	0.369306
Control/TNFa Stimulated	10.6386	16.2839	7.99106	10.4128	12.9907	16.2981	12.8925	13.7103			Control/TNFa Stimulated	9.70144	17.2003	10.4128	11.5366	15.9229	6.56567
CXCL1 Promoter/TNFa Stimulated	2.42321	8.19766	8.50881	5.01357	9.4486	1.77885	1.77419	1.42991			CXCL1 Promoter/TNFa Stimulated	2.30052	2.62631	6.14069	3.86096	13.2083	3.19914
Control	1	1	1	1	1	1	1	1
CXCL1 Promoter	2.18058	1.03093	1.81387	1.51579	1.18095	0.167932	0.134478	0.916667
Control/TNFa Stimulated	2.17697	1.65501	1.07123	4.25263	3.44762	4.43037	4.61681	3.775
CXCL1 Promoter/TNFa Stimulated	4.07073	1.76755	2.99643	5.84211	3.64762	3.25891	3.54919	5.35
Control	1	1	1	1	1	1	1	1
CXCL1 Promoter	0.540664	0.156261	0.981818	1.85556	1.26667	0.944444	1.64545	1.5045
Control/TNFa Stimulated	23.2339	18.1741	46.0364	48.2889	49.6583	55.6222	41.6182	40.8108
CXCL1 Promoter/TNFa Stimulated	32.1844	17.6001	47.1818	48.1778	33.8667	58.6778	41.9727	29.7207
Control	1	1	1	1	1	1	1	1
CXCL1 Promoter	1.05482	0.92861	0.576475	0.917845	1.66	0.96	1.05	1.4375
Control/TNFa Stimulated	0.464084	0.947517	1.55286	0.629758	0.9	0.78	0.64	0.8875
CXCL1 Promoter/TNFa Stimulated	1.02767	0.837367	0.789457	0.691138	1.19	1.62651	1.66	1.2375

## Sheet: Figure 4d
H3K9me3	anti-H3K9me3			anti-IgG			anti-H3K9me3			anti-IgG
Control	5.1889	6.13347	4.61938	0.0005482	0.016376	0.00168385	3.93109	3.92535	3.23449	0.00084603	0.0177954	0.00195859
CXCL1 Promoter	37.2567	5.33077	20.9632	0.00131793	0.0129799	0.002106	1.90254	0.831185	3.61365	0.00166934	0.00966217	0.00113183
CXCL SE	7.29763	7.24376	11.4392	0.00408058	0.00489994	0.003982	13.566	4.41006	8.85687	0.00124038	0.00213096	0.00438416
Control/TNFa Stimulated	1.82251	8.42945	1.70466	6.5325e-05	0.0011765	0.001447	1.48548	1.49228	0.987079	0.00010279	0.00052387	0.00088827
CXCL1 Promoter/TNFa Stimulated	36.2756	6.87319	29.9542	0.00015885	0.00386944	0.003663	1.43538	0.309754	3.91786	0.0003034	0.00350809	0.00398554
CXCL SE/TNFa Stimulated	3.7488	9.22671	9.89653	8.4452e-05	0.00398495	0.011456	9.3174	3.70137	9.69809	0.00727415	0.00319404	0.0119069

## Sheet: Figure 5a
iBET151	CXCL1				CXCL1 TNF				CXCL6				CXCL6 TNF				CXCL8				CXCL8 TNF
0	1	1	1	1	42.898	24.6962	18.0777	29.3381	1	1	1	1	6.53	8.62734	5.88482	5.29935	1	1	1	1	159.04	122.772	24.742	31.0962
1μM	0.749682	0.573076	0.449853	0.646813	47.6136	35.8837	11.1802	19.2089	0.65	0.660793	0.269755	0.315576	9.03	13.0826	3.90317	3.90033	0.993761	0.670904	0.677774	1.34995	149.605	122.369	20.1604	27.2034
3μM	0.420411	0.384293	0.364991	0.566226	49.7132	26.3325	9.30369	16.7163	0.46	0.414298	0.213271	0.24689	5.52	5.90601	2.2949	2.68282	0.47751	0.509613	0.67904	0.772765	106.532	63.9953	16.5927	20.1146
10μM	0.3997	0.317384	0.188138	0.260549	22.9817	16.6017	4.96577	11.8702	0.47	0.519469	0.127231	0.160748	4.32	5.12174	1.26788	1.59959	0.506166	0.380733	0.617048	0.712712	64.9322	42.8504	8.76963	13.2156
20μM	0.211436	0.194275	0.137868	0.157296	14.5292	10.4329	7.13596	10.7977	0.32	0.34671	0.0630461	0.125324	2.24	2.67579	0.731975	0.735969	0.353254	0.338571	0.477718	0.778711	44.181	32.5917	8.9993	11.6238
50μM	0.117662	0.088668	0.044707	0.0587235	6.21684	4.09467	3.35	3.56046	0.31	0.369258	0.0658226	0.0788152	0.77	0.862528	1.22261	0.230158	0.388563	0.348568	0.567677	0.625475	19.2995	12.0846	7.68837	4.29755

## Sheet: Figure 5b
UMN627	CXCL1					CXCL1 TNF					CXCL6					CXCL6 TNF					CXCL8					CXCL8 TNF
0	1	1	1	1	1	17.1286	6.49821	13.9726	18.054	10.2247	1.00009	1.00095	1	0.998232	0.999404	2.63519	8.08023	10.22	67.4181	17.1756	1.00095	0.998282	1	1	1.00025	7.76816	12.4767	17.1756	11.0347	18.143
0.1μM	0.675212	1.59122	0.871179	0.96	0.86	11.7296	5.48082	14.141	11.4979	9.9359	0.569005	1.5186	0.82	1.04752	0.871179	1.31126	5.68362	9.94	14.9973	17.8945	1.62496	1.59934	0.861029	1.2892	0.871884	6.04671	9.70384	17.8945	6.21875	11.0818
1μM	1.67918	1.96588	1.1614	1.01	1.14	3.24285	2.61192	17.0257	14.2056	7.84705	1.60995	1.62948	0.62	0.960163	1.1614	0.959801	1.65718	7.85	11.9413	12.5832	1.53231	1.89735	0.99657	1.36943	1.31541	4.63722	5.23401	12.58	5.90958	10.5817
3μM	0.374387	0.443306	1.07485	0.4	0.46	3.31761	1.88071	17.5783	10.734	5.22139	0.262812	0.338401	0.42	0.510391	1.07485	0.418719	1.46732	5.22	7.76205	17.1782	0.639598	0.579679	0.637432	0.622897	1.57392	2.49657	4.39766	17.1782	6.58711	9.79322
10μM	0.42581	0.93044	0.781408	1	0.66	3.0038	2.69049	15.5912	7.05722	1.26108	0.2939	0.547162	0.86	1.1213	0.781408	0.487388	1.05542	1.26	2.85032	9.15348	0.524489	0.914675	2.71048	1.44723	1.35103	3.75791	4.81469	9.15348	3.95674	6.16241
50μM	0.55117	1.07432	0.679835	1.18	0.43	3.9807	2.38058	4.37146	5.41906	2.39039	0.239456	0.442922	1.23	1.54761	0.679835	0.335664	0.880934	2.39	2.74306	1.15666	0.479734	0.914436	1.60682	1.00942	0.862849	2.21686	4.31775	1.15666	1.2802	4.73317

[truncated: 22 more sheets: Figure 5c, Figure 5d, Figure 5e, Figure 5f, Figure 6b, Figure 6c, Figure 6d, Figure 6e, Figure 6f, Figure 7b, Figure 7c, Figure 7d, Figure 7e, Supp Fig 6, Supp Fig 8c, Supp Fig 9b, Supp Fig 12a, Supp Fig 12c, Supp Fig 13, Supp Fig 14 …]
